# Supplementary material for: The cross-city mobility patterns and incubation period of the early-stage chikungunya fever outbreak in Guangdong Province, China, in 2025
Source: PLoS Negl Trop Dis. 2026 May 22;20(5):e0014360. doi: 10.1371/journal.pntd.0014360 (PMC13232944; doi:10.1371/journal.pntd.0014360)
Supplement: S1 Table — (XLSX) [file pntd.0014360.s001.xlsx]

## Sheet: Sheet1
	S1 Table. Comparison of demographic characteristics between early cases in Foshan and cross-city cases
	Foshan cases vs Cross-city cases
		a_R1	others_R1	a_R2	others_R2	prop_R1	prop_R2	p_raw	p_Bonf	p_FDR
	<5 years	109	4645	9	391	0.0229281	0.0225	0.95616	1	0.95616
	5~14 years	539	4215	48	352	0.113378	0.12	0.688876	1	0.918502
	15~24 years	397	4357	51	349	0.0835086	0.1275	0.00270512	0.021641	0.00541024
	25~34 years	607	4147	83	317	0.127682	0.2075	6.71832e-06	5.37466e-05	2.68733e-05
	35~44 years	726	4028	84	316	0.152714	0.21	0.00249946	0.0199957	0.00541024
	45~54 years	741	4013	63	337	0.155869	0.1575	0.931185	1	0.95616
	55~64 years	702	4052	43	357	0.147665	0.1075	0.0282368	0.225895	0.0451789
	>=65 years	933	3821	19	381	0.196256	0.0475	1.79723e-13	1.43778e-12	1.43778e-12
	Foshan cases vs Cross-city cases
		Foshan	cross-city	p_raw	p_Bonf	p_FDR
	Male	2419	233	0.00463794	0.00927588	0.00463794
	Female	2335	167
	Foshan cases vs Cross-city cases
		a_R1	others_R1	a_R2	others_R2	prop_R1	prop_R2	p_raw	p_Bonf	p_FDR
	Business/Service workers	1745	3000	71	312	0.367756	0.185379	7.02708e-13	5.62166e-12	1.87389e-12
	Homemakers/Unemployed	1213	3532	62	321	0.255638	0.16188	4.43428e-05	0.000354743	5.91238e-05
	Retirees	675	4070	17	366	0.142255	0.0443864	6.95041e-08	5.56033e-07	1.11207e-07
	Students	514	4231	67	316	0.108325	0.174935	7.61419e-05	0.000609135	8.70193e-05
	General staff/workers	231	4514	96	287	0.0486828	0.250653	1.33917e-54	1.07134e-53	1.07134e-53
	Children	198	4547	12	371	0.0417281	0.0313316	0.323354	1	0.323354
	Farmers	85	4660	23	360	0.0179136	0.0600522	3.30063e-08	2.6405e-07	6.60125e-08
	Others	84	4661	35	348	0.0177028	0.0913838	3.17339e-20	2.53871e-19	1.26935e-19
	a_R1: number of current group in Foshan cases.
	other_R1: number of other groups in Foshan cases.
	a_R2: number of current group in cross-city cases.
	other_R2: number of other groups in cross-city cases.
	prop_R1: The proportion of the current group number in the total number of Foshan cases.
	prop_R2: The proportion of the current group number in the total number of cross-city cases.
	p_raw: p-value from the uncorrected Chi-square test.
	p_Bonf: p-value from the Chi-square test with Bonferroni correction.
	p_FDR: p-value from the Chi-square test with FDR (Benjamini-Hochberg) correction.
