# Supplementary material for: The cross-city mobility patterns and incubation period of the early-stage chikungunya fever outbreak in Guangdong Province, China, in 2025
Source: PLoS Negl Trop Dis. 2026 May 22;20(5):e0014360. doi: 10.1371/journal.pntd.0014360 (PMC13232944; doi:10.1371/journal.pntd.0014360)
Supplement: S2 Table — (XLSX) [file pntd.0014360.s002.xlsx]

## Sheet: Sheet1
S2 Table. Comparison of exposure window lengths between inter-provincial and intra-provincial cases
	overall, N=2521	inter-provincial,N=2021	intra-provincial,N=501	P value2
exposure window length (day)	7.9 ± 7.1	6.5 ± 5.2	13.5 ± 10.0	<0.001
1.Select individuals with both left and right exposure windows (n=252),and mean ± standard deviation was used.
2.The Analysis of Variance (ANOVA) was used to compare the differences between two groups.
