# Supplementary material for: The cross-city mobility patterns and incubation period of the early-stage chikungunya fever outbreak in Guangdong Province, China, in 2025
Source: PLoS Negl Trop Dis. 2026 May 22;20(5):e0014360. doi: 10.1371/journal.pntd.0014360 (PMC13232944; doi:10.1371/journal.pntd.0014360)
Supplement: S1 Data — (Provided as an Excel file). (XLSX) [file pntd.0014360.s003.xlsx]

## Sheet: S1 Data
UID	condition	EL_date	ER_date	SL_date	SR_date
case1	inter-provincial	2025-08-10 08:00:00	2025-08-17 21:00:00	2025-08-19	2025-08-19 23:59:59
case2	inter-provincial	2025-08-10 10:00:00	2025-08-10 20:00:00	2025-08-20	2025-08-20 23:59:59
case3	inter-provincial	2025-08-13	2025-08-16 13:00:00	2025-08-20	2025-08-20 23:59:59
case4	inter-provincial	2025-08-15 10:00:00	2025-08-16 17:00:00	2025-08-20	2025-08-20 23:59:59
case5	inter-provincial	NA	2025-08-19 12:00:00	2025-08-20	2025-08-20 23:59:59
case6	inter-provincial	NA	2025-08-17 15:00:00	2025-08-19	2025-08-19 23:59:59
case7	inter-provincial	NA	2025-08-18 12:30:00	2025-08-19	2025-08-19 23:59:59
case8	inter-provincial	2025-08-03	2025-08-12 21:00:00	2025-08-17	2025-08-17 23:59:59
case9	inter-provincial	2025-07-31 09:00:00	2025-08-12 21:00:00	2025-08-13	2025-08-13 23:59:59
case10	inter-provincial	NA	2025-08-14 18:00:00	2025-08-18	2025-08-18 23:59:59
case11	inter-provincial	NA	2025-08-16 19:00:00	2025-08-19	2025-08-19 23:59:59
case12	inter-provincial	NA	2025-08-14 21:00:00	2025-08-18	2025-08-18 23:59:59
case13	inter-provincial	2025-08-08	2025-08-13	2025-08-16	2025-08-16 23:59:59
case14	inter-provincial	2025-08-10 17:29:00	2025-08-17 17:27:00	2025-08-18	2025-08-18 23:59:59
case15	inter-provincial	2025-08-12	2025-08-14	2025-08-16	2025-08-16 23:59:59
case16	inter-provincial	2025-08-07 08:00:00	2025-08-08 10:00:00	2025-08-14	2025-08-14 23:59:59
case17	inter-provincial	2025-08-05	2025-08-08	2025-08-17	2025-08-17 23:59:59
case18	inter-provincial	NA	2025-08-15 18:00:00	2025-08-17	2025-08-17 23:59:59
case19	inter-provincial	NA	2025-08-14 22:15:00	2025-08-17	2025-08-17 23:59:59
case20	inter-provincial	2025-08-09 13:30:00	2025-08-11 06:50:00	2025-08-15	2025-08-15 23:59:59
case21	inter-provincial	2025-07-28	2025-08-08 13:30:00	2025-08-16	2025-08-16 23:59:59
case22	inter-provincial	2025-08-05 08:00:00	2025-08-15 21:00:00	2025-08-16	2025-08-16 23:59:59
case23	inter-provincial	2025-08-10 08:00:00	2025-08-10 21:00:00	2025-08-16	2025-08-16 23:59:59
case24	inter-provincial	2025-07-31 08:13:00	2025-08-05 14:00:00	2025-08-13	2025-08-13 23:59:59
case25	inter-provincial	NA	2025-08-08	2025-08-15	2025-08-15 23:59:59
case26	inter-provincial	2025-08-09 12:00:00	2025-08-13 21:30:00	2025-08-15	2025-08-15 23:59:59
case27	inter-provincial	2025-08-10 08:00:00	2025-08-10 17:00:00	2025-08-14	2025-08-14 23:59:59
case28	inter-provincial	2025-08-08 18:37:00	2025-08-09 23:10:00	2025-08-14	2025-08-14 23:59:59
case29	inter-provincial	2025-08-08 08:00:00	2025-08-10 17:00:00	2025-08-13	2025-08-13 23:59:59
case30	inter-provincial	NA	2025-08-10 17:00:00	2025-08-15	2025-08-15 23:59:59
case31	inter-provincial	2025-08-07 08:00:00	2025-08-09 16:30:00	2025-08-14	2025-08-14 23:59:59
case32	inter-provincial	NA	2025-08-06 18:00:00	2025-08-13	2025-08-13 23:59:59
case33	inter-provincial	2025-07-28 08:00:00	2025-08-06 18:00:00	2025-08-13	2025-08-13 23:59:59
case34	inter-provincial	2025-08-05 14:00:00	2025-08-05 19:00:00	2025-08-13	2025-08-13 23:59:59
case35	inter-provincial	NA	2025-08-09	2025-08-10	2025-08-10 23:59:59
case36	inter-provincial	2025-08-06 08:00:00	2025-08-09 22:17:00	2025-08-13	2025-08-13 23:59:59
case37	inter-provincial	2025-08-08	2025-08-12 12:00:00	2025-08-13	2025-08-13 23:59:59
case38	inter-provincial	2025-08-06 08:36:00	2025-08-09 13:09:00	2025-08-12	2025-08-12 23:59:59
case39	inter-provincial	2025-08-07 12:00:00	2025-08-07 18:00:00	2025-08-13	2025-08-13 23:59:59
case40	inter-provincial	2025-08-01 08:00:00	2025-08-10 20:00:00	2025-08-12	2025-08-12 23:59:59
case41	inter-provincial	2025-08-07	2025-08-10 13:50:00	2025-08-12	2025-08-12 23:59:59
case42	inter-provincial	2025-08-03 17:30:00	2025-08-06 12:08:00	2025-08-12	2025-08-12 23:59:59
case43	inter-provincial	NA	2025-08-08	2025-08-13	2025-08-13 23:59:59
case44	inter-provincial	NA	NA	2025-08-12	2025-08-12 23:59:59
case45	inter-provincial	NA	NA	2025-08-12	2025-08-12 23:59:59
case46	inter-provincial	NA	NA	2025-08-12	2025-08-12 23:59:59
case47	inter-provincial	2025-08-01	2025-08-06 11:00:00	2025-08-06	2025-08-06 23:59:59
case48	inter-provincial	2025-07-29	2025-08-02	2025-08-12	2025-08-12 23:59:59
case49	inter-provincial	2025-07-26	2025-08-09 10:00:00	2025-08-10	2025-08-10 23:59:59
case50	inter-provincial	2025-08-01	2025-08-08	2025-08-12	2025-08-12 23:59:59
case51	inter-provincial	2025-07-28 05:00:00	2025-08-08 21:30:00	2025-08-10	2025-08-10 23:59:59
case52	inter-provincial	2025-08-02	2025-08-03	2025-08-10	2025-08-10 23:59:59
case53	inter-provincial	2025-07-29	2025-08-08	2025-08-11	2025-08-11 23:59:59
case54	inter-provincial	2025-07-27 09:32:00	2025-08-02 09:55:00	2025-08-11	2025-08-11 23:59:59
case55	inter-provincial	2025-08-04 10:00:00	2025-08-04 17:00:00	2025-08-10	2025-08-10 23:59:59
case56	inter-provincial	NA	2025-08-09 18:30:00	2025-08-11	2025-08-11 23:59:59
case57	inter-provincial	2025-08-03 07:00:00	2025-08-03 15:00:00	2025-08-11	2025-08-11 23:59:59
case58	inter-provincial	2025-08-06 15:00:00	2025-08-06 18:00:00	2025-08-10	2025-08-10 23:59:59
case59	inter-provincial	2025-08-04 08:00:00	2025-08-05 12:00:00	2025-08-10	2025-08-10 23:59:59
case60	inter-provincial	NA	2025-08-08 23:00:00	2025-08-09	2025-08-09 23:59:59
case61	inter-provincial	2025-08-05 09:00:00	2025-08-05 11:00:00	2025-08-09	2025-08-09 23:59:59
case62	inter-provincial	2025-08-03 08:00:00	2025-08-05 12:00:00	2025-08-10	2025-08-10 23:59:59
case63	inter-provincial	NA	2025-08-08 12:00:00	2025-08-10	2025-08-10 23:59:59
case64	inter-provincial	2025-08-02 07:00:00	2025-08-07 17:00:00	2025-08-06	2025-08-06 23:59:59
case65	inter-provincial	2025-07-29 12:00:00	2025-07-30 12:00:00	2025-08-05	2025-08-05 23:59:59
case66	inter-provincial	2025-08-04 08:00:00	2025-08-04 22:00:00	2025-08-09	2025-08-09 23:59:59
case67	inter-provincial	2025-08-02 20:00:00	2025-08-03 15:00:00	2025-08-08	2025-08-08 23:59:59
case68	inter-provincial	NA	2025-07-30 12:00:00	2025-08-07	2025-08-07 23:59:59
case69	inter-provincial	NA	2025-08-06 16:46:00	2025-08-09	2025-08-09 23:59:59
case70	inter-provincial	2025-08-01	2025-08-04	2025-08-08	2025-08-08 23:59:59
case71	inter-provincial	2025-08-03 08:00:00	2025-08-03 22:45:00	2025-08-09	2025-08-09 23:59:59
case72	inter-provincial	NA	2025-08-01 12:00:00	2025-08-06	2025-08-06 23:59:59
case73	inter-provincial	2025-07-21	2025-08-02	2025-08-06	2025-08-06 23:59:59
case74	inter-provincial	2025-08-01 15:37:00	2025-08-03 09:35:00	2025-08-08	2025-08-08 23:59:59
case75	inter-provincial	2025-08-03 09:00:00	2025-08-03 17:00:00	2025-08-07	2025-08-07 23:59:59
case76	inter-provincial	2025-07-26 12:00:00	2025-07-27 18:00:00	2025-08-08	2025-08-08 23:59:59
case77	inter-provincial	2025-07-31 08:00:00	2025-08-02 20:00:00	2025-08-07	2025-08-07 23:59:59
case78	inter-provincial	2025-08-01 19:00:00	2025-08-01 23:00:00	2025-08-07	2025-08-07 23:59:59
case79	inter-provincial	NA	2025-08-05 08:00:00	2025-08-06	2025-08-06 23:59:59
case80	inter-provincial	2025-07-31 18:00:00	2025-07-31 18:30:00	2025-08-07	2025-08-07 23:59:59
case81	inter-provincial	NA	2025-08-02	2025-08-02	2025-08-02 23:59:59
case82	inter-provincial	2025-08-04 08:00:00	2025-08-04 13:00:00	2025-08-07	2025-08-07 23:59:59
case83	inter-provincial	2025-07-24 08:00:00	2025-08-01 18:00:00	2025-08-06	2025-08-06 23:59:59
case84	inter-provincial	NA	2025-08-04 15:30:00	2025-08-07	2025-08-07 23:59:59
case85	inter-provincial	2025-07-31 08:00:00	2025-08-01	2025-08-05	2025-08-05 23:59:59
case86	inter-provincial	NA	2025-08-03 08:00:00	2025-08-04	2025-08-04 23:59:59
case87	inter-provincial	2025-07-30 20:00:00	2025-08-04 12:00:00	2025-08-05	2025-08-05 23:59:59
case88	inter-provincial	2025-07-28 08:00:00	2025-07-29 18:00:00	2025-08-01	2025-08-01 23:59:59
case89	inter-provincial	2025-07-23 14:00:00	2025-07-23 16:00:00	2025-08-03	2025-08-03 23:59:59
case90	inter-provincial	2025-07-31 09:20:00	2025-07-31 19:34:00	2025-08-05	2025-08-05 23:59:59
case91	inter-provincial	NA	2025-07-30 23:00:00	2025-08-03	2025-08-03 23:59:59
case92	inter-provincial	2025-07-25 21:00:00	2025-07-27 08:00:00	2025-07-31	2025-07-31 23:59:59
case93	inter-provincial	NA	2025-08-01 16:00:00	2025-08-05	2025-08-05 23:59:59
case94	inter-provincial	2025-07-24 08:00:00	2025-07-24 20:00:00	2025-08-02	2025-08-02 23:59:59
case95	inter-provincial	NA	2025-07-31 20:30:00	2025-08-02	2025-08-02 23:59:59
case96	inter-provincial	NA	2025-08-03 08:20:00	2025-08-04	2025-08-04 23:59:59
case97	inter-provincial	2025-07-23 16:00:00	2025-07-25 18:23:00	2025-08-04	2025-08-04 23:59:59
case98	inter-provincial	2025-07-26	2025-07-30 23:00:00	2025-08-03	2025-08-03 23:59:59
case99	inter-provincial	NA	2025-07-31 20:30:00	2025-08-02	2025-08-02 23:59:59
case100	inter-provincial	2025-07-27 13:00:00	2025-07-27 21:00:00	2025-08-02	2025-08-02 23:59:59
case101	inter-provincial	2025-07-25 12:00:00	2025-07-29 12:00:00	2025-08-01	2025-08-01 23:59:59
case102	inter-provincial	2025-07-17 05:00:00	2025-07-29	2025-08-02	2025-08-02 23:59:59
case103	inter-provincial	2025-07-17 05:00:00	2025-07-29	2025-08-02	2025-08-02 23:59:59
case104	inter-provincial	2025-07-16	2025-07-31 15:00:00	2025-08-02	2025-08-02 23:59:59
case105	inter-provincial	2025-07-19	2025-07-27 20:00:00	2025-08-02	2025-08-02 23:59:59
case106	inter-provincial	2025-07-29 07:00:00	2025-07-29 14:00:00	2025-07-31	2025-07-31 23:59:59
case107	inter-provincial	2025-07-17	2025-07-28	2025-08-01	2025-08-01 23:59:59
case108	inter-provincial	2025-07-26 18:00:00	2025-07-27 18:00:00	2025-08-01	2025-08-01 23:59:59
case109	inter-provincial	NA	2025-07-28	2025-07-31	2025-07-31 23:59:59
case110	inter-provincial	2025-07-16	2025-07-31 14:30:00	2025-07-30	2025-07-30 23:59:59
case111	inter-provincial	2025-07-23 06:00:00	2025-07-30 18:00:00	2025-07-31	2025-07-31 23:59:59
case112	inter-provincial	2025-07-27 14:50:00	2025-07-28 13:40:00	2025-07-29	2025-07-29 23:59:59
case113	inter-provincial	2025-07-21 09:00:00	2025-07-23 10:00:00	2025-07-31	2025-07-31 23:59:59
case114	inter-provincial	2025-07-08	2025-07-29 21:00:00	2025-07-31	2025-07-31 23:59:59
case115	inter-provincial	NA	2025-07-26 08:00:00	2025-07-30	2025-07-30 23:59:59
case116	inter-provincial	2025-07-21 18:00:00	2025-07-24 21:00:00	2025-07-30	2025-07-30 23:59:59
case117	inter-provincial	2025-07-14 14:00:00	2025-07-28 14:00:00	2025-07-31	2025-07-31 23:59:59
case118	inter-provincial	2025-07-19	2025-07-19 18:00:00	2025-07-28	2025-07-28 23:59:59
case119	inter-provincial	2025-07-09	2025-07-27	2025-07-28	2025-07-28 23:59:59
case120	inter-provincial	2025-07-24 12:00:00	2025-07-24 16:37:00	2025-07-29	2025-07-29 23:59:59
case121	inter-provincial	2025-07-25 09:00:00	2025-07-25 20:00:00	2025-07-28	2025-07-28 23:59:59
case122	inter-provincial	NA	2025-07-20	2025-07-28	2025-07-28 23:59:59
case123	inter-provincial	NA	2025-07-28 18:00:00	2025-07-30	2025-07-30 23:59:59
case124	inter-provincial	2025-07-13	2025-07-24 12:00:00	2025-07-26	2025-07-26 23:59:59
case125	inter-provincial	NA	2025-07-27 21:00:00	2025-07-28	2025-07-28 23:59:59
case126	inter-provincial	2025-07-17 08:00:00	2025-07-27 09:00:00	2025-07-28	2025-07-28 23:59:59
case127	inter-provincial	2025-07-17 11:00:00	2025-07-17 13:00:00	2025-07-28	2025-07-28 23:59:59
case128	inter-provincial	2025-07-24 06:00:00	2025-07-25 10:00:00	2025-07-28	2025-07-28 23:59:59
case129	inter-provincial	2025-07-20 12:00:00	2025-07-20 15:00:00	2025-07-27	2025-07-27 23:59:59
case130	inter-provincial	2025-07-22 09:00:00	2025-07-24 21:00:00	2025-07-26	2025-07-26 23:59:59
case131	inter-provincial	2025-07-22 13:00:00	2025-07-24 10:00:00	2025-07-28	2025-07-28 23:59:59
case132	inter-provincial	NA	2025-07-26 08:00:00	2025-07-28	2025-07-28 23:59:59
case133	inter-provincial	2025-07-22 10:00:00	2025-07-25 16:00:00	2025-07-28	2025-07-28 23:59:59
case134	inter-provincial	2025-07-17	2025-07-21 18:00:00	2025-07-26	2025-07-26 23:59:59
case135	inter-provincial	2025-07-21 09:00:00	2025-07-22 21:00:00	2025-07-27	2025-07-27 23:59:59
case136	inter-provincial	NA	2025-07-22	2025-07-26	2025-07-26 23:59:59
case137	inter-provincial	2025-07-10	2025-07-16	2025-07-20	2025-07-20 23:59:59
case138	inter-provincial	2025-07-23 18:00:00	2025-07-23 23:00:00	2025-07-26	2025-07-26 23:59:59
case139	inter-provincial	2025-07-15	2025-07-16	2025-07-26	2025-07-26 23:59:59
case140	inter-provincial	NA	2025-07-21 17:00:00	2025-07-25	2025-07-25 23:59:59
case141	inter-provincial	2025-07-19 09:00:00	2025-07-20 21:00:00	2025-07-24	2025-07-24 23:59:59
case142	inter-provincial	NA	2025-07-22 14:05:00	2025-07-25	2025-07-25 23:59:59
case143	inter-provincial	2025-07-15 09:00:00	2025-07-20 20:00:00	2025-07-26	2025-07-26 23:59:59
case144	inter-provincial	2025-07-21 12:00:00	2025-07-21 21:00:00	2025-07-26	2025-07-26 23:59:59
case145	inter-provincial	NA	2025-07-21	2025-07-24	2025-07-24 23:59:59
case146	inter-provincial	2025-07-20 09:00:00	2025-07-21 12:00:00	2025-07-25	2025-07-25 23:59:59
case147	inter-provincial	2025-07-21 09:00:00	2025-07-21 15:00:00	2025-07-26	2025-07-26 23:59:59
case148	inter-provincial	NA	2025-07-22 18:00:00	2025-07-23	2025-07-23 23:59:59
case149	inter-provincial	NA	2025-07-12	2025-07-21	2025-07-21 23:59:59
case150	inter-provincial	2025-07-19 18:00:00	2025-07-19 21:00:00	2025-07-25	2025-07-25 23:59:59
case151	inter-provincial	2025-07-20 10:30:00	2025-07-24 13:00:00	2025-07-24	2025-07-24 23:59:59
case152	inter-provincial	2025-07-12 08:00:00	2025-07-19 02:00:00	2025-07-25	2025-07-25 23:59:59
case153	inter-provincial	2025-07-19 08:00:00	2025-07-20 08:00:00	2025-07-25	2025-07-25 23:59:59
case154	inter-provincial	NA	2025-07-22 19:00:00	2025-07-23	2025-07-23 23:59:59
case155	inter-provincial	NA	2025-07-18 18:00:00	2025-07-18	2025-07-18 23:59:59
case156	inter-provincial	2025-07-08	2025-07-07 16:00:00	2025-07-17	2025-07-17 23:59:59
case157	inter-provincial	2025-07-14 10:00:00	2025-07-15 12:00:00	2025-07-17	2025-07-17 23:59:59
case158	inter-provincial	2025-07-13 12:00:00	2025-07-20 20:00:00	2025-07-21	2025-07-21 23:59:59
case159	inter-provincial	2025-07-08	2025-07-07 16:00:00	2025-07-19	2025-07-19 23:59:59
case160	inter-provincial	2025-07-14 21:00:00	2025-07-16 20:00:00	2025-07-22	2025-07-22 23:59:59
case161	inter-provincial	2025-07-16 16:00:00	2025-07-16 17:00:00	2025-07-21	2025-07-21 23:59:59
case162	inter-provincial	2025-07-13 12:00:00	2025-07-15 12:00:00	2025-07-19	2025-07-19 23:59:59
case163	inter-provincial	2025-07-08	2025-07-21 21:00:00	2025-07-18	2025-07-18 23:59:59
case164	inter-provincial	NA	2025-07-17 18:00:00	2025-07-18	2025-07-18 23:59:59
case165	inter-provincial	NA	2025-07-20 12:00:00	2025-07-21	2025-07-21 23:59:59
case166	inter-provincial	2025-07-08	2025-07-20 18:00:00	2025-07-20	2025-07-20 23:59:59
case167	inter-provincial	2025-07-14 13:00:00	2025-07-14 19:00:00	2025-07-18	2025-07-18 23:59:59
case168	inter-provincial	2025-07-14 12:00:00	2025-07-14 20:00:00	2025-07-19	2025-07-19 23:59:59
case169	inter-provincial	2025-07-12 10:00:00	2025-07-12 16:00:00	2025-07-17	2025-07-17 23:59:59
case170	inter-provincial	2025-07-08	2025-07-07 21:00:00	2025-07-15	2025-07-15 23:59:59
case171	inter-provincial	2025-07-08	2025-07-16 06:00:00	2025-07-16	2025-07-16 23:59:59
case172	inter-provincial	NA	2025-07-20 05:00:00	2025-07-14	2025-07-14 23:59:59
case173	inter-provincial	NA	2025-07-19 06:00:00	2025-07-17	2025-07-17 23:59:59
case174	inter-provincial	NA	2025-07-18	2025-07-19	2025-07-19 23:59:59
case175	inter-provincial	NA	2025-07-13 22:00:00	2025-07-17	2025-07-17 23:59:59
case176	inter-provincial	2025-07-08	2025-07-06 12:00:00	2025-07-09	2025-07-09 23:59:59
case177	inter-provincial	2025-07-10 09:00:00	2025-07-16 16:30:00	NA	2025-07-19 23:59:59
case178	inter-provincial	2025-07-10 09:00:00	2025-07-16 16:30:00	2025-07-16	2025-07-16 23:59:59
case179	inter-provincial	2025-07-08	2025-07-07	2025-07-11	2025-07-11 23:59:59
case180	inter-provincial	2025-07-08	2025-07-07 19:00:00	2025-07-12	2025-07-12 23:59:59
case181	inter-provincial	2025-08-12 06:00:00	2025-08-18 20:00:00	2025-08-17	2025-08-17 23:59:59
case182	inter-provincial	NA	2025-08-18	2025-08-19	2025-08-19 23:59:59
case183	inter-provincial	NA	2025-08-18	2025-08-16	2025-08-16 23:59:59
case184	inter-provincial	2025-08-05 12:00:00	2025-08-17 12:00:00	2025-08-17	2025-08-17 23:59:59
case185	inter-provincial	NA	2025-08-17	2025-08-14	2025-08-14 23:59:59
case186	inter-provincial	NA	2025-08-17 20:00:00	2025-08-12	2025-08-12 23:59:59
case187	inter-provincial	NA	2025-08-17 08:00:00	2025-08-17	2025-08-17 23:59:59
case188	inter-provincial	NA	2025-08-17	2025-08-13	2025-08-13 23:59:59
case189	inter-provincial	NA	2025-08-17	2025-08-16	2025-08-16 23:59:59
case190	inter-provincial	NA	2025-08-16	2025-08-14	2025-08-14 23:59:59
case191	inter-provincial	2025-08-08 12:00:00	2025-08-13 13:00:00	2025-08-12	2025-08-12 23:59:59
case192	inter-provincial	NA	2025-08-15 08:00:00	2025-08-14	2025-08-14 23:59:59
case193	inter-provincial	NA	2025-08-16 09:00:00	2025-08-12	2025-08-12 23:59:59
case194	inter-provincial	NA	2025-08-14	2025-08-15	2025-08-15 23:59:59
case195	inter-provincial	NA	2025-08-14	2025-08-09	2025-08-09 23:59:59
case196	inter-provincial	NA	NA	2025-08-13	2025-08-13 23:59:59
case197	inter-provincial	2025-08-05	2025-08-11	2025-08-11	2025-08-11 23:59:59
case198	inter-provincial	NA	NA	2025-08-13	2025-08-13 23:59:59
case199	inter-provincial	NA	NA	2025-08-13	2025-08-13 23:59:59
case200	inter-provincial	2025-07-30	2025-08-13	2025-08-11	2025-08-11 23:59:59
case201	inter-provincial	NA	NA	2025-08-11	2025-08-11 23:59:59
case202	inter-provincial	NA	NA	2025-08-07	2025-08-07 23:59:59
case203	inter-provincial	NA	NA	2025-08-11	2025-08-11 23:59:59
case204	inter-provincial	NA	NA	2025-08-09	2025-08-09 23:59:59
case205	inter-provincial	NA	2025-08-11 20:00:00	2025-08-11	2025-08-11 23:59:59
case206	inter-provincial	NA	2025-08-12 08:00:00	2025-08-10	2025-08-10 23:59:59
case207	inter-provincial	NA	2025-08-11 06:00:00	2025-08-11	2025-08-11 23:59:59
case208	inter-provincial	2025-07-29	2025-08-09 12:00:00	2025-08-11	2025-08-11 23:59:59
case209	inter-provincial	2025-07-27	2025-08-06 12:00:00	2025-08-08	2025-08-08 23:59:59
case210	inter-provincial	NA	2025-08-09 12:00:00	2025-08-11	2025-08-11 23:59:59
case211	inter-provincial	2025-07-31 22:59:59	2025-08-09 22:00:00	2025-08-10	2025-08-10 23:59:59
case212	inter-provincial	2025-07-27 09:00:00	2025-08-06 19:59:59	2025-08-09	2025-08-09 23:59:59
case213	inter-provincial	2025-07-27 12:00:00	2025-07-31 12:00:00	2025-08-11	2025-08-11 23:59:59
case214	inter-provincial	2025-07-29	2025-08-09 09:00:00	2025-08-10	2025-08-10 23:59:59
case215	inter-provincial	2025-08-04 22:00:00	2025-08-08 16:00:00	2025-08-09	2025-08-09 23:59:59
case216	inter-provincial	2025-07-28	2025-08-08 12:00:00	2025-08-09	2025-08-09 23:59:59
case217	inter-provincial	2025-08-03 12:00:00	2025-08-08 12:00:00	2025-08-10	2025-08-10 23:59:59
case218	inter-provincial	2025-07-29 10:00:00	2025-08-05 16:59:59	2025-08-06	2025-08-06 23:59:59
case219	inter-provincial	2025-07-27	2025-08-07 12:00:00	2025-08-08	2025-08-08 23:59:59
case220	inter-provincial	2025-07-24	2025-08-04 12:00:00	2025-08-05	2025-08-05 23:59:59
case221	inter-provincial	2025-07-26	2025-08-06 18:00:00	2025-08-06	2025-08-06 23:59:59
case222	inter-provincial	2025-07-27	2025-08-07 12:00:00	2025-08-08	2025-08-08 23:59:59
case223	inter-provincial	2025-08-01 16:30:00	2025-08-07 12:00:00	2025-08-05	2025-08-05 23:59:59
case224	inter-provincial	2025-07-28	2025-08-07 12:00:00	2025-08-08	2025-08-08 23:59:59
case225	inter-provincial	2025-07-26	2025-08-06 09:00:00	2025-08-07	2025-08-07 23:59:59
case226	inter-provincial	2025-07-26	2025-08-06 12:00:00	2025-08-07	2025-08-07 23:59:59
case227	inter-provincial	2025-07-26	2025-08-06 12:00:00	2025-08-07	2025-08-07 23:59:59
case228	inter-provincial	2025-07-25	2025-08-03 12:00:00	2025-08-08	2025-08-08 23:59:59
case229	inter-provincial	NA	2025-08-04 12:00:00	2025-08-06	2025-08-06 23:59:59
case230	inter-provincial	2025-07-24	2025-08-04 12:00:00	2025-08-06	2025-08-06 23:59:59
case231	inter-provincial	2025-07-23	2025-08-02 12:00:00	2025-08-04	2025-08-04 23:59:59
case232	inter-provincial	2025-07-24	2025-08-04 19:59:59	2025-08-05	2025-08-05 23:59:59
case233	inter-provincial	2025-07-19	2025-08-05 22:00:00	2025-08-06	2025-08-06 23:59:59
case234	inter-provincial	2025-07-22	2025-08-02 12:00:00	2025-08-03	2025-08-03 23:59:59
case235	inter-provincial	2025-07-29 18:00:00	2025-08-04 18:00:00	2025-08-03	2025-08-03 23:59:59
case236	inter-provincial	2025-07-23	2025-08-03 13:59:59	2025-08-04	2025-08-04 23:59:59
case237	inter-provincial	2025-07-23	2025-08-03 18:00:00	2025-08-04	2025-08-04 23:59:59
case238	inter-provincial	2025-07-17	2025-07-30 12:00:00	2025-07-30	2025-07-30 23:59:59
case239	inter-provincial	2025-07-27	2025-07-31 12:00:00	2025-08-02	2025-08-02 23:59:59
case240	inter-provincial	2025-07-19	2025-08-03 16:00:00	2025-08-03	2025-08-03 23:59:59
case241	inter-provincial	2025-07-17	2025-07-28 12:00:00	2025-07-29	2025-07-29 23:59:59
case242	inter-provincial	NA	2025-08-02 12:00:00	2025-08-03	2025-08-03 23:59:59
case243	inter-provincial	2025-07-23	2025-08-02 12:00:00	2025-08-03	2025-08-03 23:59:59
case244	inter-provincial	2025-07-27	2025-08-01 12:00:00	2025-08-01	2025-08-01 23:59:59
case245	inter-provincial	2025-07-22	2025-08-01 09:00:00	2025-08-01	2025-08-01 23:59:59
case246	inter-provincial	2025-07-19	2025-07-31 12:00:00	2025-07-31	2025-07-31 23:59:59
case247	inter-provincial	2025-07-17	2025-08-01 12:00:00	2025-07-30	2025-07-30 23:59:59
case248	inter-provincial	2025-07-17	2025-08-01 12:00:00	2025-07-31	2025-07-31 23:59:59
case249	inter-provincial	2025-07-21	2025-08-01 12:00:00	2025-08-02	2025-08-02 23:59:59
case250	inter-provincial	2025-07-14	2025-07-28 12:00:00	2025-07-27	2025-07-27 23:59:59
case251	inter-provincial	2025-07-15	2025-07-30 10:30:00	2025-07-29	2025-07-29 23:59:59
case252	inter-provincial	2025-07-16	2025-07-30 12:00:00	2025-07-31	2025-07-31 23:59:59
case253	inter-provincial	2025-07-16	2025-07-30 18:00:00	2025-07-30	2025-07-30 23:59:59
case254	inter-provincial	2025-07-23	2025-07-31 12:00:00	2025-07-31	2025-07-31 23:59:59
case255	inter-provincial	2025-07-12	2025-07-25 10:00:00	2025-07-30	2025-07-30 23:59:59
case256	inter-provincial	2025-07-17	2025-07-28 07:59:59	2025-07-30	2025-07-30 23:59:59
case257	inter-provincial	NA	2025-07-27	2025-07-26	2025-07-26 23:59:59
case258	inter-provincial	2025-07-14	2025-07-27	2025-07-27	2025-07-27 23:59:59
case259	inter-provincial	NA	2025-07-28 20:00:00	2025-07-29	2025-07-29 23:59:59
case260	inter-provincial	2025-07-23	2025-07-27 10:00:00	2025-07-27	2025-07-27 23:59:59
case261	inter-provincial	2025-07-13	2025-07-26 07:59:59	2025-07-26	2025-07-26 23:59:59
case262	inter-provincial	2025-07-17 09:00:00	2025-07-27	2025-07-28	2025-07-28 23:59:59
case263	inter-provincial	2025-07-14	2025-07-26 18:00:00	2025-07-27	2025-07-27 23:59:59
case264	inter-provincial	2025-07-15	2025-07-27 09:00:00	2025-07-28	2025-07-28 23:59:59
case265	inter-provincial	2025-07-21	2025-07-25 18:00:00	2025-07-27	2025-07-27 23:59:59
case266	inter-provincial	2025-07-12	2025-07-25 09:00:00	2025-07-25	2025-07-25 23:59:59
case267	inter-provincial	2025-07-20 12:00:00	2025-07-24 15:00:00	2025-07-27	2025-07-27 23:59:59
case268	inter-provincial	2025-07-14 10:00:00	2025-07-15 10:00:00	2025-07-21	2025-07-21 23:59:59
case269	inter-provincial	2025-07-20 12:00:00	2025-07-27 12:00:00	2025-07-28	2025-07-28 23:59:59
case270	inter-provincial	2025-07-22 12:00:00	2025-07-26 10:00:00	2025-07-27	2025-07-27 23:59:59
case271	inter-provincial	2025-07-18 18:00:00	2025-07-25 15:00:00	2025-07-26	2025-07-26 23:59:59
case272	inter-provincial	2025-07-11	2025-07-23 13:59:59	2025-07-26	2025-07-26 23:59:59
case273	inter-provincial	2025-07-14 10:00:00	2025-07-26 19:30:00	2025-07-24	2025-07-24 23:59:59
case274	inter-provincial	2025-07-08	2025-07-25 15:00:00	2025-07-26	2025-07-26 23:59:59
case275	inter-provincial	2025-07-13 10:00:00	2025-07-25 16:59:59	2025-07-21	2025-07-21 23:59:59
case276	inter-provincial	2025-07-13 10:00:00	2025-07-25 15:00:00	2025-07-26	2025-07-26 23:59:59
case277	inter-provincial	2025-07-12	2025-07-22	2025-07-22	2025-07-22 23:59:59
case278	inter-provincial	2025-07-19	2025-07-21	2025-07-25	2025-07-25 23:59:59
case279	inter-provincial	NA	2025-07-22	2025-07-22	2025-07-22 23:59:59
case280	inter-provincial	NA	2025-07-21 16:00:00	2025-07-22	2025-07-22 23:59:59
case281	inter-provincial	NA	NA	2025-07-20	2025-07-20 23:59:59
case282	inter-provincial	NA	2025-07-20 15:00:00	2025-07-21	2025-07-21 23:59:59
case283	inter-provincial	NA	NA	2025-07-12	2025-07-12 23:59:59
case284	inter-provincial	NA	NA	2025-07-19	2025-07-19 23:59:59
case285	inter-provincial	NA	2025-07-17 02:00:00	2025-07-18	2025-07-18 23:59:59
case286	inter-provincial	2025-07-08	2025-07-18 23:30:00	2025-07-19	2025-07-19 23:59:59
case287	inter-provincial	NA	NA	2025-07-16	2025-07-16 23:59:59
case288	inter-provincial	NA	NA	2025-07-16	2025-07-16 23:59:59
case289	inter-provincial	NA	NA	2025-07-10	2025-07-10 23:59:59
case290	inter-provincial	NA	NA	2025-07-14	2025-07-14 23:59:59
case291	inter-provincial	NA	2025-07-17	2025-07-18	2025-07-18 23:59:59
case292	inter-provincial	NA	2025-07-16 14:00:00	2025-07-18	2025-07-18 23:59:59
case293	inter-provincial	2025-07-08	2025-07-16	2025-07-17	2025-07-17 23:59:59
case294	inter-provincial	NA	2025-07-14	2025-07-14	2025-07-14 23:59:59
case295	inter-provincial	NA	NA	2025-07-08	2025-07-08 23:59:59
case296	inter-provincial	NA	NA	2025-08-17	2025-08-17 23:59:59
case297	intra-provincial	NA	2025-07-03	2025-07-03	2025-07-03 23:59:59
case298	intra-provincial	2025-07-08	2025-07-08	2025-07-08	2025-07-08 23:59:59
case299	intra-provincial	NA	2025-07-06 13:30:00	2025-07-07	2025-07-07 23:59:59
case300	intra-provincial	NA	NA	2025-07-12	2025-07-12 23:59:59
case301	intra-provincial	2025-07-08	2025-07-18 13:00:00	2025-07-13	2025-07-13 23:59:59
case302	intra-provincial	NA	NA	2025-07-14	2025-07-14 23:59:59
case303	intra-provincial	NA	2025-07-22 18:10:00	2025-07-19	2025-07-19 23:59:59
case304	intra-provincial	2025-07-08	2025-07-22 17:00:00	2025-07-20	2025-07-20 23:59:59
case305	intra-provincial	2025-07-09	2025-07-24	2025-07-21	2025-07-21 23:59:59
case306	intra-provincial	2025-07-08	2025-07-18	2025-07-18	2025-07-18 23:59:59
case307	intra-provincial	NA	2025-07-21	2025-07-22	2025-07-22 23:59:59
case308	intra-provincial	NA	2025-07-21 17:58:00	2025-07-23	2025-07-23 23:59:59
case309	intra-provincial	NA	2025-07-11 19:00:00	2025-07-17	2025-07-17 23:59:59
case310	intra-provincial	NA	2025-07-17 15:00:00	NA	2025-07-19 23:59:59
case311	intra-provincial	NA	2025-07-18 20:00:00	2025-07-22	2025-07-22 23:59:59
case312	intra-provincial	2025-07-08	2025-07-23 16:00:00	2025-07-24	2025-07-24 23:59:59
case313	intra-provincial	NA	2025-07-19	2025-07-18	2025-07-18 23:59:59
case314	intra-provincial	NA	2025-07-19	2025-07-19	2025-07-19 23:59:59
case315	intra-provincial	2025-07-20 15:00:00	2025-07-23 07:30:00	2025-07-22	2025-07-22 23:59:59
case316	intra-provincial	NA	2025-07-23 23:00:00	2025-07-23	2025-07-23 23:59:59
case317	intra-provincial	NA	2025-07-23	2025-07-24	2025-07-24 23:59:59
case318	intra-provincial	NA	2025-07-23 14:00:00	2025-07-25	2025-07-25 23:59:59
case319	intra-provincial	NA	2025-07-20 13:00:00	2025-07-22	2025-07-22 23:59:59
case320	intra-provincial	2025-07-19	2025-07-21	2025-07-25	2025-07-25 23:59:59
case321	intra-provincial	2025-07-14	2025-07-19	2025-07-26	2025-07-26 23:59:59
case322	intra-provincial	2025-07-15	2025-07-23 18:00:00	2025-07-28	2025-07-28 23:59:59
case323	intra-provincial	2025-07-22	2025-07-27 09:42:00	2025-07-27	2025-07-27 23:59:59
case324	intra-provincial	2025-07-21	2025-07-24 02:20:00	2025-07-27	2025-07-27 23:59:59
case325	intra-provincial	NA	2025-07-27 15:00:00	2025-07-30	2025-07-30 23:59:59
case326	intra-provincial	NA	2025-07-22 12:30:00	2025-07-24	2025-07-24 23:59:59
case327	intra-provincial	NA	2025-07-30 17:30:00	2025-08-01	2025-08-01 23:59:59
case328	intra-provincial	NA	2025-07-28 16:00:00	2025-07-30	2025-07-30 23:59:59
case329	intra-provincial	2025-07-17	2025-07-31	2025-07-31	2025-07-31 23:59:59
case330	intra-provincial	2025-07-09	2025-07-27	2025-08-01	2025-08-01 23:59:59
case331	intra-provincial	NA	2025-07-28 11:45:00	2025-07-30	2025-07-30 23:59:59
case332	intra-provincial	NA	2025-07-31 11:38:00	2025-07-31	2025-07-31 23:59:59
case333	intra-provincial	NA	2025-07-31 11:00:00	2025-08-01	2025-08-01 23:59:59
case334	intra-provincial	NA	2025-07-28 11:45:00	2025-08-02	2025-08-02 23:59:59
case335	intra-provincial	NA	2025-07-31	2025-08-01	2025-08-01 23:59:59
case336	intra-provincial	NA	2025-08-02 10:00:00	2025-07-30	2025-07-30 23:59:59
case337	intra-provincial	NA	2025-07-29	2025-08-02	2025-08-02 23:59:59
case338	intra-provincial	2025-07-21	2025-07-30 16:00:00	2025-08-03	2025-08-03 23:59:59
case339	intra-provincial	2025-07-10	2025-08-02 23:00:00	2025-08-06	2025-08-06 23:59:59
case340	intra-provincial	NA	2025-07-28 10:00:00	2025-08-02	2025-08-02 23:59:59
case341	intra-provincial	2025-07-08	2025-08-01	2025-08-04	2025-08-04 23:59:59
case342	intra-provincial	NA	2025-08-02 12:00:00	2025-08-03	2025-08-03 23:59:59
case343	intra-provincial	2025-07-25 21:30:00	2025-07-29 10:30:00	2025-08-04	2025-08-04 23:59:59
case344	intra-provincial	2025-07-08	2025-08-02 13:15:00	2025-08-04	2025-08-04 23:59:59
case345	intra-provincial	NA	NA	2025-08-07	2025-08-07 23:59:59
case346	intra-provincial	NA	2025-08-02 08:00:00	2025-08-03	2025-08-03 23:59:59
case347	intra-provincial	2025-07-08	2025-08-04 15:56:00	2025-08-05	2025-08-05 23:59:59
case348	intra-provincial	NA	2025-08-06 19:20:00	2025-08-02	2025-08-02 23:59:59
case349	intra-provincial	NA	2025-08-02 07:31:00	2025-08-04	2025-08-04 23:59:59
case350	intra-provincial	NA	2025-08-04 14:00:00	2025-08-07	2025-08-07 23:59:59
case351	intra-provincial	NA	2025-08-07 11:52:00	2025-08-08	2025-08-08 23:59:59
case352	intra-provincial	2025-07-19	2025-07-31 14:59:00	2025-08-08	2025-08-08 23:59:59
case353	intra-provincial	NA	2025-08-01 11:00:00	2025-08-05	2025-08-05 23:59:59
case354	intra-provincial	2025-07-24	2025-08-06	2025-08-06	2025-08-06 23:59:59
case355	intra-provincial	NA	2025-08-04 10:00:00	2025-08-05	2025-08-05 23:59:59
case356	intra-provincial	2025-07-21	2025-08-05 22:00:00	2025-08-10	2025-08-10 23:59:59
case357	intra-provincial	2025-07-31 14:00:00	2025-08-05 18:30:00	2025-08-08	2025-08-08 23:59:59
case358	intra-provincial	2025-07-31 14:00:00	2025-08-05 18:30:00	2025-08-08	2025-08-08 23:59:59
case359	intra-provincial	NA	2025-08-07 12:00:00	2025-08-11	2025-08-11 23:59:59
case360	intra-provincial	2025-07-30 20:42:00	2025-08-06 11:46:00	2025-08-09	2025-08-09 23:59:59
case361	intra-provincial	2025-07-08	2025-08-10 12:00:00	2025-08-10	2025-08-10 23:59:59
case362	intra-provincial	2025-07-08	2025-08-07	2025-08-10	2025-08-10 23:59:59
case363	intra-provincial	NA	2025-08-09 18:30:00	2025-08-10	2025-08-10 23:59:59
case364	intra-provincial	NA	2025-08-11 03:30:00	2025-08-10	2025-08-10 23:59:59
case365	intra-provincial	2025-08-02 10:00:00	2025-08-04 15:54:00	2025-08-11	2025-08-11 23:59:59
case366	intra-provincial	NA	2025-08-09 06:38:00	2025-08-10	2025-08-10 23:59:59
case367	intra-provincial	NA	2025-08-08	2025-08-10	2025-08-10 23:59:59
case368	intra-provincial	NA	2025-08-10 15:30:00	2025-08-09	2025-08-09 23:59:59
case369	intra-provincial	NA	2025-08-07 18:00:00	2025-08-11	2025-08-11 23:59:59
case370	intra-provincial	NA	2025-08-11 11:40:00	2025-08-12	2025-08-12 23:59:59
case371	intra-provincial	2025-07-08	2025-08-12 16:00:00	2025-08-13	2025-08-13 23:59:59
case372	intra-provincial	2025-07-08	2025-08-12 16:00:00	2025-08-12	2025-08-12 23:59:59
case373	intra-provincial	2025-07-28	2025-08-09 14:00:00	2025-08-09	2025-08-09 23:59:59
case374	intra-provincial	2025-07-29	2025-08-11 12:00:00	2025-08-13	2025-08-13 23:59:59
case375	intra-provincial	2025-08-02	2025-08-06 23:00:00	2025-08-11	2025-08-11 23:59:59
case376	intra-provincial	NA	2025-08-10 18:00:00	2025-08-09	2025-08-09 23:59:59
case377	intra-provincial	2025-07-28	2025-08-08	2025-08-12	2025-08-12 23:59:59
case378	intra-provincial	2025-08-01 19:00:00	2025-08-03 16:00:00	2025-08-09	2025-08-09 23:59:59
case379	intra-provincial	NA	2025-08-10 07:15:00	2025-08-12	2025-08-12 23:59:59
case380	intra-provincial	NA	2025-08-09 18:37:00	2025-08-11	2025-08-11 23:59:59
case381	intra-provincial	2025-07-29	2025-08-11 06:00:00	2025-08-14	2025-08-14 23:59:59
case382	intra-provincial	2025-07-29	2025-08-11 06:00:00	NA	2025-08-14 23:59:59
case383	intra-provincial	2025-07-08	2025-08-14 05:00:00	2025-08-14	2025-08-14 23:59:59
case384	intra-provincial	2025-08-02	2025-08-12	2025-08-14	2025-08-14 23:59:59
case385	intra-provincial	2025-08-01	2025-08-04	2025-08-08	2025-08-08 23:59:59
case386	intra-provincial	2025-08-04	2025-08-15 19:50:00	2025-08-17	2025-08-17 23:59:59
case387	intra-provincial	NA	2025-08-15 11:00:00	NA	2025-08-18 23:59:59
case388	intra-provincial	NA	2025-08-12	2025-08-16	2025-08-16 23:59:59
case389	intra-provincial	NA	2025-08-17 19:00:00	2025-08-18	2025-08-18 23:59:59
case390	intra-provincial	NA	2025-08-15 12:00:00	2025-08-15	2025-08-15 23:59:59
case391	intra-provincial	NA	2025-08-17 09:00:00	2025-08-14	2025-08-14 23:59:59
case392	intra-provincial	2025-07-16	2025-08-16 11:36:00	2025-08-19	2025-08-19 23:59:59
case393	intra-provincial	2025-08-07	2025-08-15 09:40:00	2025-08-10	2025-08-10 23:59:59
case394	intra-provincial	2025-07-16	2025-08-07	2025-08-09	2025-08-09 23:59:59
case395	intra-provincial	2025-08-03	2025-08-10 13:30:00	2025-08-16	2025-08-16 23:59:59
case396	intra-provincial	NA	2025-08-10 12:00:00	2025-08-18	2025-08-18 23:59:59
case397	intra-provincial	2025-08-01	2025-08-13 13:55:00	2025-08-16	2025-08-16 23:59:59
case398	intra-provincial	2025-08-15	2025-08-18 18:00:00	2025-08-19	2025-08-19 23:59:59
case399	intra-provincial	2025-08-01	2025-08-17	2025-08-11	2025-08-11 23:59:59
case400	intra-provincial	2025-08-10	2025-08-17 17:00:00	2025-08-20	2025-08-20 23:59:59
